# Supplementary material for: Automated cell-type classification in intact tissues by single-cell molecular profiling
Source: eLife. 2018 Jan 10;7:e30510. doi: 10.7554/eLife.30510 (PMC5802843; doi:10.7554/eLife.30510)
Supplement: Source code 1. [file elife-30510-code1.zip]

Archive with 35 entries (26 files):
- Supplementary Scripts/
- Supplementary Scripts/.DS_Store
- __MACOSX/
- __MACOSX/Supplementary Scripts/
- __MACOSX/Supplementary Scripts/._.DS_Store
- Supplementary Scripts/Cell profiler/
- Supplementary Scripts/Cell profiler/Icon
- __MACOSX/Supplementary Scripts/Cell profiler/
- __MACOSX/Supplementary Scripts/Cell profiler/._Icon
- Supplementary Scripts/Cell profiler/PLISH_V13.cppipe
- __MACOSX/Supplementary Scripts/Cell profiler/._PLISH_V13.cppipe
- __MACOSX/Supplementary Scripts/._Cell profiler
- Supplementary Scripts/Icon
- __MACOSX/Supplementary Scripts/._Icon
- Supplementary Scripts/Matlab/
- Supplementary Scripts/Matlab/cpout.m
- __MACOSX/Supplementary Scripts/Matlab/
- __MACOSX/Supplementary Scripts/Matlab/._cpout.m
- Supplementary Scripts/Matlab/data_tform.m
- __MACOSX/Supplementary Scripts/Matlab/._data_tform.m
- Supplementary Scripts/Matlab/Icon
- __MACOSX/Supplementary Scripts/Matlab/._Icon
- Supplementary Scripts/Matlab/markkmedoid.m
- __MACOSX/Supplementary Scripts/Matlab/._markkmedoid.m
- Supplementary Scripts/Matlab/mkheatmap.m
- __MACOSX/Supplementary Scripts/Matlab/._mkheatmap.m
- __MACOSX/Supplementary Scripts/._Matlab
- Supplementary Scripts/r/
- Supplementary Scripts/r/Icon
- __MACOSX/Supplementary Scripts/r/
- __MACOSX/Supplementary Scripts/r/._Icon
- Supplementary Scripts/r/tSNE_RScript.txt
- __MACOSX/Supplementary Scripts/r/._tSNE_RScript.txt
- __MACOSX/Supplementary Scripts/._r
- __MACOSX/._Supplementary Scripts
