# Supplementary material for: Automated cell-type classification in intact tissues by single-cell molecular profiling
Source: eLife. 2018 Jan 10;7:e30510. doi: 10.7554/eLife.30510 (PMC5802843; doi:10.7554/eLife.30510)
Supplement: Source code 1. [file elife-30510-code1.zip › Supplementary Scripts/Cell profiler/PLISH_V13.cppipe]

CellProfiler Pipeline: http://www.cellprofiler.org
Version:3
DateRevision:300
GitHash:
ModuleCount:26
HasImagePlaneDetails:False

Images:[module_num:1|svn_version:\'Unknown\'|variable_revision_number:2|show_window:False|notes:\x5B\'To begin creating your project, use the Images module to compile a list of files and/or folders that you want to analyze. You can also specify a set of rules to include only the desired files in your selected folders.\'\x5D|batch_state:array(\x5B\x5D, dtype=uint8)|enabled:True|wants_pause:False]
    :
    Filter images?:Images only
    Select the rule criteria:and (extension does isimage) (directory doesnot containregexp "\x5B\\\\\\\\\\\\\\\\/\x5D\\\\\\\\.")

Metadata:[module_num:2|svn_version:\'Unknown\'|variable_revision_number:4|show_window:False|notes:\x5B\'The Metadata module optionally allows you to extract information describing your images (i.e, metadata) which will be stored along with your measurements. This information can be contained in the file name and/or location, or in an external file.\'\x5D|batch_state:array(\x5B\x5D, dtype=uint8)|enabled:True|wants_pause:False]
    Extract metadata?:No
    Metadata data type:Text
    Metadata types:{}
    Extraction method count:1
    Metadata extraction method:Extract from file/folder names
    Metadata source:File name
    Regular expression:^(?P<Plate>.*)_(?P<Well>\x5BA-P\x5D\x5B0-9\x5D{2})_s(?P<Site>\x5B0-9\x5D)_w(?P<ChannelNumber>\x5B0-9\x5D)
    Regular expression:(?P<Date>\x5B0-9\x5D{4}_\x5B0-9\x5D{2}_\x5B0-9\x5D{2})$
    Extract metadata from:All images
    Select the filtering criteria:and (file does contain "")
    Metadata file location:
    Match file and image metadata:\x5B\x5D
    Use case insensitive matching?:No

NamesAndTypes:[module_num:3|svn_version:\'Unknown\'|variable_revision_number:7|show_window:False|notes:\x5B\'The NamesAndTypes module allows you to assign a meaningful name to each image by which other modules will refer to it.\'\x5D|batch_state:array(\x5B\x5D, dtype=uint8)|enabled:True|wants_pause:False]
    Assign a name to:Images matching rules
    Select the image type:Grayscale image
    Name to assign these images:DNA
    Match metadata:\x5B\x5D
    Image set matching method:Order
    Set intensity range from:Image metadata
    Assignments count:9
    Single images count:0
    Maximum intensity:255.0
    Process as 3D:No
    x:1.0
    y:1.0
    z:1.0
    Select the rule criteria:and (file does contain "DAPI")
    Name to assign these images:DAPI
    Name to assign these objects:Cell
    Select the image type:Grayscale image
    Set intensity range from:Image metadata
    Retain outlines of loaded objects?:No
    Name the outline image:LoadedOutlines
    Maximum intensity:255.0
    Select the rule criteria:and (file does contain "Actb")
    Name to assign these images:ACTB
    Name to assign these objects:Nucleus
    Select the image type:Grayscale image
    Set intensity range from:Image metadata
    Retain outlines of loaded objects?:No
    Name the outline image:LoadedOutlines
    Maximum intensity:255.0
    Select the rule criteria:and (file does contain "AGER")
    Name to assign these images:AGER
    Name to assign these objects:Cytoplasm
    Select the image type:Grayscale image
    Set intensity range from:Image metadata
    Retain outlines of loaded objects?:No
    Name the outline image:LoadedOutlines
    Maximum intensity:255.0
    Select the rule criteria:and (file does contain "Ftl1")
    Name to assign these images:FTL1
    Name to assign these objects:Speckle
    Select the image type:Grayscale image
    Set intensity range from:Image metadata
    Retain outlines of loaded objects?:No
    Name the outline image:LoadedOutlines
    Maximum intensity:255.0
    Select the rule criteria:and (file does contain "GAPDH")
    Name to assign these images:GAPDH
    Name to assign these objects:Object1
    Select the image type:Grayscale image
    Set intensity range from:Image metadata
    Retain outlines of loaded objects?:No
    Name the outline image:LoadedOutlines
    Maximum intensity:255.0
    Select the rule criteria:and (file does contain "Lysz")
    Name to assign these images:LYSZ
    Name to assign these objects:Object2
    Select the image type:Grayscale image
    Set intensity range from:Image metadata
    Retain outlines of loaded objects?:No
    Name the outline image:LoadedOutlines
    Maximum intensity:255.0
    Select the rule criteria:and (file does contain "Scgb")
    Name to assign these images:SCGB
    Name to assign these objects:Object3
    Select the image type:Grayscale image
    Set intensity range from:Image metadata
    Retain outlines of loaded objects?:No
    Name the outline image:LoadedOutlines
    Maximum intensity:255.0
    Select the rule criteria:and (file does contain "SpC")
    Name to assign these images:SPC
    Name to assign these objects:Object4
    Select the image type:Grayscale image
    Set intensity range from:Image metadata
    Retain outlines of loaded objects?:No
    Name the outline image:LoadedOutlines
    Maximum intensity:255.0
    Select the rule criteria:and (file does contain "Xist")
    Name to assign these images:XIST
    Name to assign these objects:Object5
    Select the image type:Grayscale image
    Set intensity range from:Image metadata
    Retain outlines of loaded objects?:No
    Name the outline image:LoadedOutlines
    Maximum intensity:255.0

Groups:[module_num:4|svn_version:\'Unknown\'|variable_revision_number:2|show_window:False|notes:\x5B\'The Groups module optionally allows you to split your list of images into image subsets (groups) which will be processed independently of each other. Examples of groupings include screening batches, microtiter plates, time-lapse movies, etc.\'\x5D|batch_state:array(\x5B\x5D, dtype=uint8)|enabled:True|wants_pause:False]
    Do you want to group your images?:No
    grouping metadata count:1
    Metadata category:None

EnhanceOrSuppressFeatures:[module_num:5|svn_version:\'Unknown\'|variable_revision_number:6|show_window:False|notes:\x5B\'Apply a dilter to the DAPI channel to facilitate identification of nuclei. The filter parameters will depend on the image magnification and cell type, so set accordingly.\'\x5D|batch_state:array(\x5B\x5D, dtype=uint8)|enabled:True|wants_pause:False]
    Input:DAPI
    Output:FilteredBlue
    Select the operation:Suppress
    Feature size:6
    Feature type:Speckles
    Range of hole sizes:1,10
    Smoothing scale:2.0
    Shear angle:0.0
    Decay:0.95
    Enhancement method:Tubeness
    Speed and accuracy:Slow

IdentifyPrimaryObjects:[module_num:6|svn_version:\'Unknown\'|variable_revision_number:13|show_window:False|notes:\x5B\'Identify nuclei in the filtered DAPI image and assign each one an index number. The typical diameter values will depend on the image magnification, so set accordingly. Note that no nuclei are discarded. All nuclei are retained so that they can help to define cellular boundaries in the IdentifySecondaryObjects step, and so that filtering decisions can be made in the post-processing.\'\x5D|batch_state:array(\x5B\x5D, dtype=uint8)|enabled:True|wants_pause:False]
    Input:FilteredBlue
    Object:Nuclei
    Typical diameter of objects, in pixel units (Min,Max):11,26
    Discard objects outside the diameter range?:No
    Discard objects touching the border of the image?:No
    Method to distinguish clumped objects:Intensity
    Method to draw dividing lines between clumped objects:Propagate
    Size of smoothing filter:30
    Suppress local maxima that are closer than this minimum allowed distance:7.0
    Speed up by using lower-resolution image to find local maxima?:No
    Fill holes in identified objects?:After both thresholding and declumping
    Automatically calculate size of smoothing filter for declumping?:No
    Automatically calculate minimum allowed distance between local maxima?:Yes
    Handling of objects if excessive number of objects identified:Continue
    Maximum number of objects:500
    Use advanced settings?:Yes
    Threshold setting version:9
    Threshold strategy:Global
    Thresholding method:Minimum cross entropy
    Threshold smoothing scale:1.3488
    Threshold correction factor:1
    Lower and upper bounds on threshold:(0.0, 1.0)
    Manual threshold:0.0
    Select the measurement to threshold with:None
    Two-class or three-class thresholding?:Two classes
    Assign pixels in the middle intensity class to the foreground or the background?:Foreground
    Size of adaptive window:10
    Lower outlier fraction:0.05
    Upper outlier fraction:0.05
    Averaging method:Mean
    Variance method:Standard deviation
    # of deviations:2
    Thresholding method:Default

ConvertObjectsToImage:[module_num:7|svn_version:\'Unknown\'|variable_revision_number:1|show_window:False|notes:\x5B\'Create and image call NucDxImage (Dx is short for index) in which all pixels within a given nucleus have their values set to the index number of that nucleus.\'\x5D|batch_state:array(\x5B\x5D, dtype=uint8)|enabled:True|wants_pause:False]
    Select the input objects:Nuclei
    Name the output image:NucDxImage
    Select the color format:uint16
    Select the colormap:Default

ImageMath:[module_num:8|svn_version:\'Unknown\'|variable_revision_number:4|show_window:False|notes:\x5B\'Multiply NucDxImage by a mask that is 1 for outline pixels and 0 elsewhere. This creates an image called NucDxOutline where the outline pixels of each nucleus have their values set equal to the index number for that nucleus.\'\x5D|batch_state:array(\x5B\x5D, dtype=uint8)|enabled:True|wants_pause:False]
    Operation:Multiply
    Raise the power of the result by:1.0
    Multiply the result by:1.0
    Add to result:0.0
    Set values less than 0 equal to 0?:No
    Set values greater than 1 equal to 1?:No
    Ignore the image masks?:Yes
    Name the output image:NucDxOutline
    Image or measurement?:Image
    Select the first image:NucDxImage
    Multiply the first image by:1.0
    Measurement:
    Image or measurement?:Image
    Select the second image:PrimaryOutlines
    Multiply the second image by:1.0
    Measurement:

SaveImages:[module_num:9|svn_version:\'Unknown\'|variable_revision_number:12|show_window:False|notes:\x5B\'Save the NucDxOutline image in order to record the outlines of each nucleus for post-processing.\'\x5D|batch_state:array(\x5B\x5D, dtype=uint8)|enabled:True|wants_pause:False]
    Select the type of image to save:Image
    Select the image to save:NucDxOutline
    Select method for constructing file names:Single name
    Select image name for file prefix:None
    Enter single file name:nucdximage
    Number of digits:4
    Append a suffix to the image file name?:No
    Text to append to the image name:
    Saved file format:tiff
    Output file location:Default Output Folder\x7C
    Image bit depth:16-bit integer
    Overwrite existing files without warning?:No
    When to save:Every cycle
    Record the file and path information to the saved image?:No
    Create subfolders in the output folder?:No
    Base image folder:Elsewhere...\x7C

MeasureObjectSizeShape:[module_num:10|svn_version:\'Unknown\'|variable_revision_number:1|show_window:False|notes:\x5B\'Records size and shape information for each nucleus to be used in filters below.\'\x5D|batch_state:array(\x5B\x5D, dtype=uint8)|enabled:True|wants_pause:False]
    Select objects to measure:Nuclei
    Calculate the Zernike features?:No

IdentifySecondaryObjects:[module_num:11|svn_version:\'Unknown\'|variable_revision_number:9|show_window:False|notes:\x5B\'Using the nuclei as seeds, this step expands outward to define cell boundaries. Note that all cells are retained so that filtering decisions can be made in post-processing.\'\x5D|batch_state:array(\x5B\x5D, dtype=uint8)|enabled:True|wants_pause:False]
    Select the input objects:Nuclei
    Name the objects to be identified:Cells
    Select the method to identify the secondary objects:Distance - N
    Select the input image:DAPI
    Number of pixels by which to expand the primary objects:2
    Regularization factor:0.1
    Name the outline image:cellSecondaryOutlines
    Retain outlines of the identified secondary objects?:No
    Discard secondary objects touching the border of the image?:No
    Discard the associated primary objects?:Yes
    Name the new primary objects:NucleiCell
    Retain outlines of the new primary objects?:No
    Name the new primary object outlines:FilteredNucleiOutlines
    Fill holes in identified objects?:Yes
    Threshold setting version:9
    Threshold strategy:Global
    Thresholding method:Manual
    Threshold smoothing scale:0
    Threshold correction factor:1.0
    Lower and upper bounds on threshold:0.0,1.0
    Manual threshold:0.02
    Select the measurement to threshold with:None
    Two-class or three-class thresholding?:Two classes
    Assign pixels in the middle intensity class to the foreground or the background?:Foreground
    Size of adaptive window:10
    Lower outlier fraction:0.05
    Upper outlier fraction:0.05
    Averaging method:Mean
    Variance method:Standard deviation
    # of deviations:2
    Thresholding method:Otsu

IdentifySecondaryObjects:[module_num:12|svn_version:\'Unknown\'|variable_revision_number:9|show_window:False|notes:\x5B\'This is a repeat of IdentifySecondaryObjects configured to eliminate cells that contact the edge of the image. The new list, CellsNotEdge, is used in the subsequent OverlayOutlines step. It is not useful for post-processing because the cell indices of CellsNotEdge are not matched to the original nuclei indices.\'\x5D|batch_state:array(\x5B\x5D, dtype=uint8)|enabled:True|wants_pause:False]
    Select the input objects:Nuclei
    Name the objects to be identified:CellsNotEdge
    Select the method to identify the secondary objects:Distance - N
    Select the input image:DAPI
    Number of pixels by which to expand the primary objects:2
    Regularization factor:0.1
    Name the outline image:cellSecondaryOutlines
    Retain outlines of the identified secondary objects?:No
    Discard secondary objects touching the border of the image?:Yes
    Discard the associated primary objects?:No
    Name the new primary objects:NucleiCell
    Retain outlines of the new primary objects?:No
    Name the new primary object outlines:FilteredNucleiOutlines
    Fill holes in identified objects?:Yes
    Threshold setting version:9
    Threshold strategy:Global
    Thresholding method:Manual
    Threshold smoothing scale:0
    Threshold correction factor:1.0
    Lower and upper bounds on threshold:0.0,1.0
    Manual threshold:0.02
    Select the measurement to threshold with:None
    Two-class or three-class thresholding?:Two classes
    Assign pixels in the middle intensity class to the foreground or the background?:Foreground
    Size of adaptive window:10
    Lower outlier fraction:0.05
    Upper outlier fraction:0.05
    Averaging method:Mean
    Variance method:Standard deviation
    # of deviations:2
    Thresholding method:Otsu

FilterObjects:[module_num:13|svn_version:\'Unknown\'|variable_revision_number:8|show_window:False|notes:\x5B\'This step creates a new list of  nuclei, NucsSized, which eliminates nuclei that are too small or too large. This allows nuclei that were too small or too large to be flagged in post-processing. The filter also creates a new list of non-edge cells, CellsNotEdgeGoodNuc, that eliminates non-edge cells seeded by rejected nuclei. This filtered list will be used in the OverlayOutlines step. It is not useful for post-processing.\'\x5D|batch_state:array(\x5B\x5D, dtype=uint8)|enabled:True|wants_pause:False]
    Input:Nuclei
    Object:NucsSized
    Select the filtering mode:Measurements
    Select the filtering method:Limits
    Select the objects that contain the filtered objects:None
    Rules file location:Elsewhere...\x7C
    Rules file name:rules.txt
    Class number:1
    Measurement count:1
    Additional object count:1
    Assign overlapping child to:Both parents
    Select the measurement to filter by:AreaShape_Area
    Filter using a minimum measurement value?:Yes
    Minimum value:95
    Filter using a maximum measurement value?:Yes
    Maximum value:531
    Select additional object to relabel:CellsNotEdge
    Name the relabeled objects:CellsNotEdgeGoodNuc

FilterObjects:[module_num:14|svn_version:\'Unknown\'|variable_revision_number:8|show_window:False|notes:\x5B\'This step creates a new list, CellsInside, that eliminates the cells that were touching the edge of the image. This filter is carried out so that edge cells can be flagged in post-processing.  While the CellsInside list may seem redundant with the CellsNotEdge list, it is not. The cell indices of CellsInside are matched to the nuclei indices, which is not the case for CellsNotEdge.\'\x5D|batch_state:array(\x5B\x5D, dtype=uint8)|enabled:True|wants_pause:False]
    Input:Cells
    Object:CellsInside
    Select the filtering mode:Image or mask border
    Select the filtering method:Limits
    Select the objects that contain the filtered objects:None
    Rules file location:Elsewhere...\x7C
    Rules file name:rules.txt
    Class number:1
    Measurement count:1
    Additional object count:0
    Assign overlapping child to:Both parents
    Select the measurement to filter by:AreaShape_Area
    Filter using a minimum measurement value?:Yes
    Minimum value:0.0
    Filter using a maximum measurement value?:Yes
    Maximum value:1.0

OverlayOutlines:[module_num:15|svn_version:\'Unknown\'|variable_revision_number:4|show_window:True|notes:\x5B\'Creates an overlay image of all cells (purple), the subset of cells that are not touching the edge of the image and that were seeded by good nuclei (red), and all nuclei (green). The overlay image allows the user to assess the overall quality of the nuclei and cell assignment process.\'\x5D|batch_state:array(\x5B\x5D, dtype=uint8)|enabled:True|wants_pause:False]
    Display outlines on a blank image?:No
    Select image on which to display outlines:DAPI
    Name the output image:OrigOverlay
    Outline display mode:Color
    Select method to determine brightness of outlines:Max of image
    How to outline:Inner
    Select outline color:#8000FF
    Select objects to display:Cells
    Select outline color:red
    Select objects to display:CellsNotEdgeGoodNuc
    Select outline color:#80FF00
    Select objects to display:Nuclei

SaveImages:[module_num:16|svn_version:\'Unknown\'|variable_revision_number:12|show_window:False|notes:\x5B\'Saves the OverlayOutlines image for later viewing by the user.\'\x5D|batch_state:array(\x5B\x5D, dtype=uint8)|enabled:True|wants_pause:False]
    Select the type of image to save:Image
    Select the image to save:OrigOverlay
    Select method for constructing file names:Single name
    Select image name for file prefix:None
    Enter single file name:nucelldapi
    Number of digits:4
    Append a suffix to the image file name?:No
    Text to append to the image name:
    Saved file format:png
    Output file location:Default Output Folder\x7C
    Image bit depth:16-bit integer
    Overwrite existing files without warning?:No
    When to save:Every cycle
    Record the file and path information to the saved image?:No
    Create subfolders in the output folder?:No
    Base image folder:Elsewhere...\x7C

ApplyThreshold:[module_num:17|svn_version:\'Unknown\'|variable_revision_number:10|show_window:False|notes:\x5B\'Automatically thresholds the PLISH fluorescence image showing ACTB RNA.\'\x5D|batch_state:array(\x5B\x5D, dtype=uint8)|enabled:True|wants_pause:False]
    Input:ACTB
    Output:ACTBt
    Threshold strategy:Global
    Thresholding method:Minimum cross entropy
    Threshold smoothing scale:1.3488
    Threshold correction factor:1
    Lower and upper bounds on threshold:(0.0, 1.0)
    Manual threshold:0.0
    Select the measurement to threshold with:None
    Two-class or three-class thresholding?:Two classes
    Assign pixels in the middle intensity class to the foreground or the background?:Foreground
    Size of adaptive window:10
    Lower outlier fraction:0.05
    Upper outlier fraction:0.05
    Averaging method:Mean
    Variance method:Standard deviation
    # of deviations:2
    Thresholding method:Otsu

ApplyThreshold:[module_num:18|svn_version:\'Unknown\'|variable_revision_number:10|show_window:False|notes:\x5B\'Automatically thresholds the PLISH fluorescence image showing AGER RNA.\'\x5D|batch_state:array(\x5B\x5D, dtype=uint8)|enabled:True|wants_pause:False]
    Input:AGER
    Output:AGERt
    Threshold strategy:Global
    Thresholding method:Minimum cross entropy
    Threshold smoothing scale:1.3488
    Threshold correction factor:1
    Lower and upper bounds on threshold:(0.0, 1.0)
    Manual threshold:0.0
    Select the measurement to threshold with:None
    Two-class or three-class thresholding?:Two classes
    Assign pixels in the middle intensity class to the foreground or the background?:Foreground
    Size of adaptive window:10
    Lower outlier fraction:0.05
    Upper outlier fraction:0.05
    Averaging method:Mean
    Variance method:Standard deviation
    # of deviations:2
    Thresholding method:Otsu

ApplyThreshold:[module_num:19|svn_version:\'Unknown\'|variable_revision_number:10|show_window:False|notes:\x5B\'Automatically thresholds the PLISH fluorescence image showing DAPI.\'\x5D|batch_state:array(\x5B\x5D, dtype=uint8)|enabled:True|wants_pause:False]
    Input:DAPI
    Output:DAPIt
    Threshold strategy:Global
    Thresholding method:Minimum cross entropy
    Threshold smoothing scale:1.3488
    Threshold correction factor:1
    Lower and upper bounds on threshold:(0.0, 1.0)
    Manual threshold:0.0
    Select the measurement to threshold with:None
    Two-class or three-class thresholding?:Two classes
    Assign pixels in the middle intensity class to the foreground or the background?:Foreground
    Size of adaptive window:10
    Lower outlier fraction:0.05
    Upper outlier fraction:0.05
    Averaging method:Mean
    Variance method:Standard deviation
    # of deviations:2
    Thresholding method:Otsu

ApplyThreshold:[module_num:20|svn_version:\'Unknown\'|variable_revision_number:10|show_window:False|notes:\x5B\'Automatically thresholds the PLISH fluorescence image showing FTL1 RNA.\'\x5D|batch_state:array(\x5B\x5D, dtype=uint8)|enabled:True|wants_pause:False]
    Input:FTL1
    Output:FTL1t
    Threshold strategy:Global
    Thresholding method:Minimum cross entropy
    Threshold smoothing scale:1.3488
    Threshold correction factor:1
    Lower and upper bounds on threshold:(0.0, 1.0)
    Manual threshold:0.0
    Select the measurement to threshold with:None
    Two-class or three-class thresholding?:Two classes
    Assign pixels in the middle intensity class to the foreground or the background?:Foreground
    Size of adaptive window:10
    Lower outlier fraction:0.05
    Upper outlier fraction:0.05
    Averaging method:Mean
    Variance method:Standard deviation
    # of deviations:2
    Thresholding method:Otsu

ApplyThreshold:[module_num:21|svn_version:\'Unknown\'|variable_revision_number:10|show_window:False|notes:\x5B\'Automatically thresholds the PLISH fluorescence image showing GAPDH RNA.\'\x5D|batch_state:array(\x5B\x5D, dtype=uint8)|enabled:True|wants_pause:False]
    Input:GAPDH
    Output:GAPDHt
    Threshold strategy:Global
    Thresholding method:Minimum cross entropy
    Threshold smoothing scale:1.3488
    Threshold correction factor:1
    Lower and upper bounds on threshold:(0.0, 1.0)
    Manual threshold:0.0
    Select the measurement to threshold with:None
    Two-class or three-class thresholding?:Two classes
    Assign pixels in the middle intensity class to the foreground or the background?:Foreground
    Size of adaptive window:10
    Lower outlier fraction:0.05
    Upper outlier fraction:0.05
    Averaging method:Mean
    Variance method:Standard deviation
    # of deviations:2
    Thresholding method:Otsu

ApplyThreshold:[module_num:22|svn_version:\'Unknown\'|variable_revision_number:10|show_window:False|notes:\x5B\'Automatically thresholds the PLISH fluorescence image showing LYSZ RNA.\'\x5D|batch_state:array(\x5B\x5D, dtype=uint8)|enabled:True|wants_pause:False]
    Input:LYSZ
    Output:LYSZt
    Threshold strategy:Global
    Thresholding method:Minimum cross entropy
    Threshold smoothing scale:1.3488
    Threshold correction factor:1
    Lower and upper bounds on threshold:(0.0, 1.0)
    Manual threshold:0.0
    Select the measurement to threshold with:None
    Two-class or three-class thresholding?:Two classes
    Assign pixels in the middle intensity class to the foreground or the background?:Foreground
    Size of adaptive window:10
    Lower outlier fraction:0.05
    Upper outlier fraction:0.05
    Averaging method:Mean
    Variance method:Standard deviation
    # of deviations:2
    Thresholding method:Otsu

ApplyThreshold:[module_num:23|svn_version:\'Unknown\'|variable_revision_number:10|show_window:False|notes:\x5B\'Automatically thresholds the PLISH fluorescence image showing SCGB RNA.\'\x5D|batch_state:array(\x5B\x5D, dtype=uint8)|enabled:True|wants_pause:False]
    Input:SCGB
    Output:SCGBt
    Threshold strategy:Global
    Thresholding method:Minimum cross entropy
    Threshold smoothing scale:1.3488
    Threshold correction factor:1
    Lower and upper bounds on threshold:(0.0, 1.0)
    Manual threshold:0.0
    Select the measurement to threshold with:None
    Two-class or three-class thresholding?:Two classes
    Assign pixels in the middle intensity class to the foreground or the background?:Foreground
    Size of adaptive window:10
    Lower outlier fraction:0.05
    Upper outlier fraction:0.05
    Averaging method:Mean
    Variance method:Standard deviation
    # of deviations:2
    Thresholding method:Otsu

ApplyThreshold:[module_num:24|svn_version:\'Unknown\'|variable_revision_number:10|show_window:False|notes:\x5B\'Automatically thresholds the PLISH fluorescence image showing SPC RNA.\'\x5D|batch_state:array(\x5B\x5D, dtype=uint8)|enabled:True|wants_pause:False]
    Input:SPC
    Output:SPCt
    Threshold strategy:Global
    Thresholding method:Minimum cross entropy
    Threshold smoothing scale:1.3488
    Threshold correction factor:1
    Lower and upper bounds on threshold:(0.0, 1.0)
    Manual threshold:0.0
    Select the measurement to threshold with:None
    Two-class or three-class thresholding?:Two classes
    Assign pixels in the middle intensity class to the foreground or the background?:Foreground
    Size of adaptive window:10
    Lower outlier fraction:0.05
    Upper outlier fraction:0.05
    Averaging method:Mean
    Variance method:Standard deviation
    # of deviations:2
    Thresholding method:Otsu

ApplyThreshold:[module_num:25|svn_version:\'Unknown\'|variable_revision_number:10|show_window:False|notes:\x5B\'Automatically thresholds the PLISH fluorescence image showing XIST RNA.\'\x5D|batch_state:array(\x5B\x5D, dtype=uint8)|enabled:True|wants_pause:False]
    Input:XIST
    Output:XISTt
    Threshold strategy:Global
    Thresholding method:Minimum cross entropy
    Threshold smoothing scale:1.3488
    Threshold correction factor:1
    Lower and upper bounds on threshold:(0.0, 1.0)
    Manual threshold:0.0
    Select the measurement to threshold with:None
    Two-class or three-class thresholding?:Two classes
    Assign pixels in the middle intensity class to the foreground or the background?:Foreground
    Size of adaptive window:10
    Lower outlier fraction:0.05
    Upper outlier fraction:0.05
    Averaging method:Mean
    Variance method:Standard deviation
    # of deviations:2
    Thresholding method:Otsu

MeasureObjectIntensity:[module_num:26|svn_version:\'Unknown\'|variable_revision_number:3|show_window:False|notes:\x5B\'Measures intensity data for all of the RNA species. These data will be analyzed in post-processing.\'\x5D|batch_state:array(\x5B\x5D, dtype=uint8)|enabled:True|wants_pause:True]
    Hidden:9
    Select an image to measure:ACTBt
    Select an image to measure:AGERt
    Select an image to measure:FTL1t
    Select an image to measure:GAPDHt
    Select an image to measure:LYSZt
    Select an image to measure:SCGBt
    Select an image to measure:SPCt
    Select an image to measure:XISTt
    Select an image to measure:DAPIt
    Select objects to measure:Cells
